# Supplementary material for: The Intriguing Conundrum of a Nonconserved Multifunctional Protein of Citrus Tristeza Virus That Interacts with a Viral Long Non-Coding RNA
Source: Viruses. 2021 Oct 22;13(11):2129. doi: 10.3390/v13112129 (PMC8625556; doi:10.3390/v13112129)
Supplement: Supplementary file 1 [file viruses-13-02129-s001.zip]

Archive with 1 entries (1 files):
- viruses-1414750-SI.pdf
